# Supplementary material for: Identifying Prognostic Features by Bottom-Up Approach and Correlating to Drug Repositioning
Source: PLoS One. 2015 Mar 4;10(3):e0118672. doi: 10.1371/journal.pone.0118672 (PMC4349868; doi:10.1371/journal.pone.0118672)
Supplement: S1 Table — Genes at top 5% of the networks, which should be more important than other less connected nodes, were selected as the core network gene sets. (XLSX) [file pone.0118672.s006.xlsx]

## Sheet: Sheet1
Table S1. The three core gene sets representative for DEGs, ProgGenes and ProgNGenes by network analysis.
Core genes in DEGs	Core genes in ProgGenes	Core genes in ProgNGenes
ALB	HSPD1	TP53
PCNA	EGFR	TSPO
POLD1	HADH	SOD2
RRM1	SUMO2	CD44
TYMS	POLD1	YWHAZ
BIRC5	KNG1	CXCR4
KNTC1	CAT	XPO1
RFC4	JUN	PRKDC
KIAA0101	PKM2	ALPL
OTC	ENO2	PIK3CB
GMPS	ATP5A1	HDAC2
ATIC	GOT2	PTK2
UCHL5	OTC	TXN
CCNB1	MDH2	LYN
PKM2	G6PD	VCAM1
CD4	HIF1A	THBS1
CAT	PPARG	SRSF1
IGF1	PKLR	HIF1A
PSMD14	SDHB	PSMD10
HADH	ESR1	LCP2
G6PD	CYP2B6	NTS
GMNN	RAN	IDE
FOS	DKC1	H2AFX
MAPK1	CCNB1	SSB
GOT2	CYP2A6	MSH6
CENPA	CYP3A4	TYMS
CKAP2	HSP90AA1	RPS6
NME1	CD4
HAT1	SHMT1
HSPA4	ELF3
FOXM1	APOE
CBS	TF
CYP3A4	CCT6A
CYP2B6	ACTG1
DTYMK	FH
CYP3A5	IGF1
PBK	ICAM1
AR	NDUFAB1
FEN1	SOD1
CHEK1	DECR1
RAN	AIMP3
HMMR	HDAC3
	PRKDC
	SNRPA1
	KIF23
