# Supplementary material for: Identifying Prognostic Features by Bottom-Up Approach and Correlating to Drug Repositioning
Source: PLoS One. 2015 Mar 4;10(3):e0118672. doi: 10.1371/journal.pone.0118672 (PMC4349868; doi:10.1371/journal.pone.0118672)
Supplement: S2 Table — (XLSX) [file pone.0118672.s007.xlsx]

## Sheet: Sheet1
Table S2. KEGG pathway enrichment analysis for DEGs.
KEGG pathway Name	Genes(K)	Overlap(k)	k/K	FDR
Cell cycle	128	37	0.2891	0
Peroxisome	78	21	0.2692	0
Arginine and proline metabolism	54	18	0.3333	0
Valine, leucine and isoleucine degradation	44	17	0.3864	0
Fatty acid metabolism	42	21	0.5	0
Steroid hormone biosynthesis	55	19	0.3455	0
Retinol metabolism	64	23	0.3594	0
Drug metabolism - cytochrome P450	72	28	0.3889	0
Drug metabolism - other enzymes	51	20	0.3922	0
Metabolism of xenobiotics by cytochrome P450	70	25	0.3571	0
PPAR signaling pathway	69	22	0.3188	0
Complement and coagulation cascades	69	26	0.3768	0
DNA replication	36	14	0.3889	9.53e-15
Glycine, serine and threonine metabolism	31	13	0.4194	2.95e-14
Alanine, aspartate and glutamate metabolism	32	13	0.4062	4.39e-14
Tryptophan metabolism	40	14	0.35	4.39e-14
Butanoate metabolism	34	13	0.3824	1.04e-13
Linoleic acid metabolism	29	12	0.4138	3.38e-13
Pyrimidine metabolism	98	18	0.1837	1.21e-12
Glycolysis / Gluconeogenesis	62	15	0.2419	1.74e-12
p53 signaling pathway	69	15	0.2174	9e-12
Pathways in cancer	328	29	0.0884	1.43e-11
Cysteine and methionine metabolism	34	11	0.3235	7.63e-11
Arachidonic acid metabolism	58	13	0.2241	1.7e-10
Focal adhesion	201	21	0.1045	6.72e-10
Tyrosine metabolism	42	11	0.2619	8.88e-10
Oocyte meiosis	114	16	0.1404	1.34e-09
Prion diseases	35	10	0.2857	2.24e-09
Purine metabolism	159	18	0.1132	3.43e-09
Pyruvate metabolism	40	10	0.25	8.93e-09
Adipocytokine signaling pathway	67	12	0.1791	1.23e-08
Propanoate metabolism	33	9	0.2727	2.41e-08
Primary bile acid biosynthesis	16	7	0.4375	2.89e-08
Prostate cancer	89	13	0.1461	3.24e-08
One carbon pool by folate	17	7	0.4118	4.56e-08
Insulin signaling pathway	137	15	0.1095	1.19e-07
ECM-receptor interaction	84	12	0.1429	1.48e-07
Melanoma	71	11	0.1549	2.29e-07
Lysine degradation	44	9	0.2045	3.06e-07
beta-Alanine metabolism	22	7	0.3182	3.24e-07
Nitrogen metabolism	23	7	0.3043	4.37e-07
Proximal tubule bicarbonate reclamation	23	7	0.3043	4.37e-07
Glycerolipid metabolism	49	9	0.1837	7.43e-07
Starch and sucrose metabolism	52	9	0.1731	1.24e-06
Progesterone-mediated oocyte maturation	86	11	0.1279	1.45e-06
Porphyrin and chlorophyll metabolism	41	8	0.1951	2.08e-06
Aldosterone-regulated sodium reabsorption	42	8	0.1905	2.47e-06
Systemic lupus erythematosus	140	13	0.0929	5.14e-06
Fructose and mannose metabolism	34	7	0.2059	6.95e-06
Glioma	65	9	0.1385	7.74e-06
Mismatch repair	23	6	0.2609	8.35e-06
Small cell lung cancer	84	10	0.119	8.35e-06
Glutathione metabolism	50	8	0.16	8.82e-06
Ascorbate and aldarate metabolism	25	6	0.24	1.35e-05
Pentose phosphate pathway	27	6	0.2222	2.15e-05
Nucleotide excision repair	44	7	0.1591	3.72e-05
Limonene and pinene degradation	10	4	0.4	6.03e-05
MAPK signaling pathway	267	16	0.0599	8.09e-05
Gap junction	90	9	0.1	9.79e-05
Chemokine signaling pathway	190	13	0.0684	0.000114
Bladder cancer	42	6	0.1429	0.000274
Cytokine-cytokine receptor interaction	267	15	0.0562	0.000278
Terpenoid backbone biosynthesis	15	4	0.2667	0.000331
ABC transporters	44	6	0.1364	0.000341
Histidine metabolism	29	5	0.1724	0.000402
Glyoxylate and dicarboxylate metabolism	16	4	0.25	0.000409
Pantothenate and CoA biosynthesis	16	4	0.25	0.000409
Type II diabetes mellitus	47	6	0.1277	0.000467
Pancreatic cancer	70	7	0.1	0.000635
Base excision repair	35	5	0.1429	0.000935
B cell receptor signaling pathway	75	7	0.0933	0.000947
Non-small cell lung cancer	54	6	0.1111	0.000956
