# Supplementary material for: Identifying Prognostic Features by Bottom-Up Approach and Correlating to Drug Repositioning
Source: PLoS One. 2015 Mar 4;10(3):e0118672. doi: 10.1371/journal.pone.0118672 (PMC4349868; doi:10.1371/journal.pone.0118672)
Supplement: S3 Table — (XLSX) [file pone.0118672.s008.xlsx]

## Sheet: Sheet1
Table S3. KEGG pathway enrichment analysis for ProgGenes.
KEGG pathway Name	Genes(K)	Overlap(k)	k/K	q-value
Peroxisome	78	22	0.2821	0
Huntington's disease	185	28	0.1514	0
Arginine and proline metabolism	54	18	0.3333	0
Valine, leucine and isoleucine degradation	44	23	0.5227	0
Butanoate metabolism	34	15	0.4412	0
Glycolysis / Gluconeogenesis	62	21	0.3387	0
Propanoate metabolism	33	16	0.4848	0
Fatty acid metabolism	42	23	0.5476	0
Retinol metabolism	64	20	0.3125	0
Drug metabolism - cytochrome P450	72	24	0.3333	0
Metabolism of xenobiotics by cytochrome P450	70	19	0.2714	0
Glycine, serine and threonine metabolism	31	14	0.4516	1.72e-15
Pyruvate metabolism	40	15	0.375	3.18e-15
beta-Alanine metabolism	22	12	0.5455	8.85e-15
Tryptophan metabolism	40	14	0.35	6.84e-14
Complement and coagulation cascades	69	17	0.2464	6.84e-14
Drug metabolism - other enzymes	51	15	0.2941	1.32e-13
Lysine degradation	44	14	0.3182	2.8e-13
Parkinson's disease	133	21	0.1579	4.77e-13
Pathways in cancer	328	31	0.0945	1.04e-12
Cell cycle	128	20	0.1562	2.12e-12
Focal adhesion	201	24	0.1194	3.72e-12
Glyoxylate and dicarboxylate metabolism	16	9	0.5625	1.73e-11
One carbon pool by folate	17	9	0.5294	3.46e-11
Alzheimer's disease	169	21	0.1243	4.35e-11
Citrate cycle (TCA cycle)	32	11	0.3438	4.41e-11
Oxidative phosphorylation	135	19	0.1407	4.41e-11
Pentose phosphate pathway	27	10	0.3704	1.54e-10
PPAR signaling pathway	69	14	0.2029	1.54e-10
Limonene and pinene degradation	10	7	0.7	4.56e-10
Regulation of actin cytoskeleton	216	22	0.1019	5.82e-10
Tyrosine metabolism	42	11	0.2619	1.01e-09
Pathogenic Escherichia coli infection	59	12	0.2034	3.5e-09
Alanine, aspartate and glutamate metabolism	32	9	0.2812	2.21e-08
Insulin signaling pathway	137	16	0.1168	2.54e-08
Fructose and mannose metabolism	34	9	0.2647	3.77e-08
Histidine metabolism	29	8	0.2759	1.78e-07
ErbB signaling pathway	87	12	0.1379	3.03e-07
p53 signaling pathway	69	10	0.1449	2.32e-06
Phenylalanine metabolism	18	6	0.3333	2.55e-06
Cytokine-cytokine receptor interaction	267	19	0.0712	2.58e-06
Steroid hormone biosynthesis	55	9	0.1636	2.79e-06
Porphyrin and chlorophyll metabolism	41	8	0.1951	2.82e-06
Aldosterone-regulated sodium reabsorption	42	8	0.1905	3.35e-06
Leukocyte transendothelial migration	118	12	0.1017	7.36e-06
Prion diseases	35	7	0.2	1.05e-05
Nitrogen metabolism	23	6	0.2609	1.05e-05
Glycerolipid metabolism	49	8	0.1633	1.05e-05
Proximal tubule bicarbonate reclamation	23	6	0.2609	1.05e-05
ECM-receptor interaction	84	10	0.119	1.15e-05
Glutathione metabolism	50	8	0.16	1.16e-05
Hypertrophic cardiomyopathy (HCM)	85	10	0.1176	1.23e-05
Starch and sucrose metabolism	52	8	0.1538	1.51e-05
Ascorbate and aldarate metabolism	25	6	0.24	1.62e-05
Renal cell carcinoma	70	9	0.1286	1.71e-05
Galactose metabolism	26	6	0.2308	1.96e-05
Chronic myeloid leukemia	73	9	0.1233	2.26e-05
Primary bile acid biosynthesis	16	5	0.3125	2.26e-05
Oocyte meiosis	114	11	0.0965	2.42e-05
Arrhythmogenic right ventricular cardiomyopathy (ARVC)	76	9	0.1184	2.96e-05
Arachidonic acid metabolism	58	8	0.1379	2.96e-05
Chemokine signaling pathway	190	14	0.0737	3.34e-05
Linoleic acid metabolism	29	6	0.2069	3.38e-05
Toll-like receptor signaling pathway	102	10	0.098	5.01e-05
Type II diabetes mellitus	47	7	0.1489	5.96e-05
Small cell lung cancer	84	9	0.1071	6.23e-05
Glioma	65	8	0.1231	6.32e-05
Adipocytokine signaling pathway	67	8	0.1194	7.8e-05
Cysteine and methionine metabolism	34	6	0.1765	8.12e-05
Tight junction	134	11	0.0821	9.33e-05
mTOR signaling pathway	52	7	0.1346	0.000106
Melanoma	71	8	0.1127	0.000111
Glycerophospholipid metabolism	77	8	0.1039	0.000198
Aminoacyl-tRNA biosynthesis	41	6	0.1463	0.000225
Neurotrophin signaling pathway	126	10	0.0794	0.000259
Axon guidance	129	10	0.0775	0.000311
Endocytosis	183	12	0.0656	0.000339
Notch signaling pathway	47	6	0.1277	0.000464
Ribosome	88	8	0.0909	0.000464
Hematopoietic cell lineage	88	8	0.0909	0.000464
Prostate cancer	89	8	0.0899	0.000496
Vascular smooth muscle contraction	115	9	0.0783	0.000578
RIG-I-like receptor signaling pathway	71	7	0.0986	0.000674
Fc gamma R-mediated phagocytosis	97	8	0.0825	0.000863
MAPK signaling pathway	267	14	0.0524	0.000914
Non-small cell lung cancer	54	6	0.1111	0.000914
