# Supplementary material for: Identifying Prognostic Features by Bottom-Up Approach and Correlating to Drug Repositioning
Source: PLoS One. 2015 Mar 4;10(3):e0118672. doi: 10.1371/journal.pone.0118672 (PMC4349868; doi:10.1371/journal.pone.0118672)
Supplement: S4 Table — (XLSX) [file pone.0118672.s009.xlsx]

## Sheet: Sheet1
Table S4. KEGG pathway enrichment analysis for ProgNGenes.
KEGG pathway Name	Genes(K)	Overlap(k)	k/K	FDR
Focal adhesion	201	31	0.1542	0
Gap junction	90	8	0.0889	4.83e-05
Tight junction	134	9	0.0672	0.000103
Cell cycle	128	17	0.1328	3.77e-12
Oocyte meiosis	114	11	0.0965	8.72e-07
p53 signaling pathway	69	9	0.1304	9.28e-07
Regulation of actin cytoskeleton	216	18	0.0833	1.34e-09
Endocytosis	183	10	0.0546	0.000191
Calcium signaling pathway	178	11	0.0618	3.9e-05
ErbB signaling pathway	87	9	0.1034	5.11e-06
Jak-STAT signaling pathway	155	12	0.0774	2.02e-06
MAPK signaling pathway	267	19	0.0712	5.26e-09
mTOR signaling pathway	52	8	0.1538	1.24e-06
Notch signaling pathway	47	6	0.1277	7.36e-05
TGF-beta signaling pathway	86	10	0.1163	6.65e-07
Wnt signaling pathway	151	17	0.1126	4.91e-11
Cytokine-cytokine receptor interaction	267	11	0.0412	0.000833
ECM-receptor interaction	84	16	0.1905	9.64e-14
Ubiquitin mediated proteolysis	138	13	0.0942	1.03e-07
Pathways in cancer	328	27	0.0823	9.64e-14
Chronic myeloid leukemia	73	6	0.0822	0.000626
Colorectal cancer	62	7	0.1129	3.9e-05
Endometrial cancer	52	6	0.1154	0.000116
Glioma	65	6	0.0923	0.000348
Melanoma	71	7	0.0986	7.79e-05
Pancreatic cancer	70	6	0.0857	0.000506
Prostate cancer	89	7	0.0787	0.000266
Renal cell carcinoma	70	6	0.0857	0.000506
Small cell lung cancer	84	15	0.1786	1.49e-12
Arrhythmogenic right ventricular cardiomyopathy (ARVC)	76	9	0.1184	1.94e-06
Hypertrophic cardiomyopathy (HCM)	85	8	0.0941	3.76e-05
Systemic lupus erythematosus	140	11	0.0786	5.06e-06
Amino sugar and nucleotide sugar metabolism	44	6	0.1364	5.44e-05
Fructose and mannose metabolism	34	5	0.1471	0.000158
Sphingolipid metabolism	40	5	0.125	0.000324
One carbon pool by folate	17	4	0.2353	0.000145
Cardiac muscle contraction	80	6	0.075	0.000978
Vascular smooth muscle contraction	115	9	0.0783	3.9e-05
Axon guidance	129	9	0.0698	8.03e-05
GnRH signaling pathway	101	8	0.0792	9.24e-05
Insulin signaling pathway	137	12	0.0876	7.04e-07
Melanogenesis	102	10	0.098	2.22e-06
Progesterone-mediated oocyte maturation	86	8	0.093	3.9e-05
Chemokine signaling pathway	190	16	0.0842	1.07e-08
Complement and coagulation cascades	69	7	0.1014	7.02e-05
Fc epsilon RI signaling pathway	79	7	0.0886	0.000138
Fc gamma R-mediated phagocytosis	97	9	0.0928	1.18e-05
Hematopoietic cell lineage	88	7	0.0795	0.000253
Intestinal immune network for IgA production	48	5	0.1042	0.000707
Leukocyte transendothelial migration	118	10	0.0847	7.53e-06
Toll-like receptor signaling pathway	102	9	0.0882	1.73e-05
Neurotrophin signaling pathway	126	9	0.0714	7.23e-05
