# Supplementary material for: Identifying Prognostic Features by Bottom-Up Approach and Correlating to Drug Repositioning
Source: PLoS One. 2015 Mar 4;10(3):e0118672. doi: 10.1371/journal.pone.0118672 (PMC4349868; doi:10.1371/journal.pone.0118672)
Supplement: S5 Table — (XLSX) [file pone.0118672.s010.xlsx]

## Sheet: Sheet1
Table S5. Six gene clusters D1-D6 identified from DEGs.
Main categories	Subcategories		Pathways	Overlaps
Metabolism(D1)	Nucleotide metabolism		Purine metabolism	GMPS, POLD1, RRM1, NME1, PKM2, ATIC
			Pyrimidine metabolism	POLD1, RRM1, NME1, TYMS, DTYMK
	Metabolism of other amino acids		Glutathione metabolism	RRM1, G6PD
	Metabolism of cofactors and vitamins		One carbon pool by folate	TYMS, ATIC
Genetic Information Processing(D2)	Replication and repair		DNA replication	PCNA, POLD1, RFC4, FEN1
			Base excision repair	PCNA, POLD1, FEN1
			Nucleotide excision repair	PCNA, POLD1, RFC4
			Mismatch repair	PCNA, POLD1, RFC4
Cellular Processes(D3)	Cell growth and death		Oocyte meiosis	CCNB1, IGF1, MAPK1, AR
			p53 signaling pathway	CCNB1, CHEK1, IGF1
Organismal Systems(D4)	Immune system		B cell receptor signaling pathway	MAPK1, FOS
	Endocrine system		Progesterone-mediated oocyte maturation	CCNB1, IGF1, MAPK1
	Excretory system		Aldosterone-regulated sodium reabsorption	IGF1, MAPK1
Human Diseases(D5)	Cancers: Overview	(D6)	Pathways in cancer	IGF1, MAPK1, AR, FOS, BIRC5
	Cancers: Specific types		Glioma	IGF1, MAPK1
			Prostate cancer	IGF1, MAPK1, AR
	Endocrine and metabolic diseases		Type II diabetes mellitus	PKM2, MAPK1
