# Supplementary material for: Identifying Prognostic Features by Bottom-Up Approach and Correlating to Drug Repositioning
Source: PLoS One. 2015 Mar 4;10(3):e0118672. doi: 10.1371/journal.pone.0118672 (PMC4349868; doi:10.1371/journal.pone.0118672)
Supplement: S6 Table — (XLSX) [file pone.0118672.s011.xlsx]

## Sheet: Sheet1
Table S6. Five gene clusters P1-P5 identified from ProgGenes.
Main categories	Subcategories	Pathways	Overlaps
Metabolism(P1)	Carbohydrate metabolism	Citrate cycle (TCA cycle)	SDHB, MDH2, FH
		Pyruvate metabolism	PKLR, PKM2, MDH2
Environmental Information Processing(P2)	Signal transduction	mTOR signaling pathway	IGF1, HIF1A
Cellular Processes(P3)	Cell communication	Focal adhesion	EGFR, JUN, IGF1, ACTG1
Human Diseases(P4)	Cancers: Overview	Pathways in cancer	PPARG, EGFR, JUN, IGF1, FH, HIF1A, HSP90AA1
	Cancers: Specific types(P5)	Glioma	PKLR, PKM2
		Melanoma	EGFR, IGF1
		Renal cell carcinoma	JUN, FH, HIF1A
		Prostate cancer	EGFR, IGF1, HSP90AA1
	Neurodegenerative diseases	Alzheimer's disease	SDHB, ATP5A1, NDUFAB1, APOE
		Huntington's disease	SOD1, SDHB, ATP5A1, NDUFAB1, PPARG
	Endocrine and metabolic diseases	Type II diabetes mellitus	PKLR, PKM2
