# Supplementary material for: Identifying Prognostic Features by Bottom-Up Approach and Correlating to Drug Repositioning
Source: PLoS One. 2015 Mar 4;10(3):e0118672. doi: 10.1371/journal.pone.0118672 (PMC4349868; doi:10.1371/journal.pone.0118672)
Supplement: S7 Table — (XLSX) [file pone.0118672.s012.xlsx]

## Sheet: Sheet1
Table S7. Seven gene clusters PN1-PN7 identified from ProgNGenes.
Main categories	Subcategories	Pathways	Overlaps
Metabolism(PN1)	Metabolism of cofactors and vitamins	One carbon pool by folate	TYMS
Environmental Information Processing(PN2)	Signal transduction	ErbB signaling pathway	PIK3CB, PTK2
		mTOR signaling pathway	PIK3CB, HIF1A, RPS6
Cellular Processes(PN3)	Cell growth and death	Cell cycle	TP53, HDAC2, YWHAZ, PRKDC
		p53 signaling pathway	THBS1, TP53
Organismal Systems(PN4)	Immune system(PN6)	Fc epsilon RI signaling pathway	PIK3CB, LYN, LCP2
		Fc gamma R-mediated phagocytosis	PIK3CB, LYN
		Leukocyte transendothelial migration	PIK3CB, PTK2, VCAM1, CXCR4
		Intestinal immune network for IgA production	CXCR4
		Chemokine signaling pathway	PIK3CB, PTK2, CXCR4, LYN
	Endocrine system	Insulin signaling pathway	PIK3CB, RPS6
	Nervous system	Neurotrophin signaling pathway	PIK3CB, TP53, YWHAZ
	Development	Axon guidance	PTK2, CXCR4
Human Diseases(PN5)	Immune diseases	Systemic lupus erythematosus	H2AFX, SSB
	Cancers: Overview	Pathways in cancer	PIK3CB, PTK2, TP53, HDAC2, HIF1A, MSH6
	Pathways in cancer(PN7)	Colorectal cancer	PIK3CB, TP53, MSH6
		Pancreatic cancer	PIK3CB, TP53
		Glioma	PIK3CB, TP53
		Chronic myeloid leukemia	PIK3CB, TP53, HDAC2
		Melanoma	PIK3CB, TP53
		Renal cell carcinoma	PIK3CB, HIF1A
		Prostate cancer	PIK3CB, TP53
		Endometrial cancer	PIK3CB, TP53
		Small cell lung cancer	PIK3CB, PTK2, TP53
