# Supplementary material for: Identifying Prognostic Features by Bottom-Up Approach and Correlating to Drug Repositioning
Source: PLoS One. 2015 Mar 4;10(3):e0118672. doi: 10.1371/journal.pone.0118672 (PMC4349868; doi:10.1371/journal.pone.0118672)
Supplement: S8 Table — None of them successfully classified patients into two groups with significantly different overall survival by LOOCV in the validation set. (XLSX) [file pone.0118672.s013.xlsx]

## Sheet: Sheet1
Table S8. Log rank p-values for the 21 reported signatures.
Signatures in MSigDB		Tissuea	Validation set
			Available (total)b	LOOCV	Hclust
IIZUKA_LIVER_CANCER_EARLY_RECURRENCE	1	T	8(11)	0.44	0.95
HO_LIVER_CANCER_VASCULAR_INVASION	2	T	8(13)	0.1	0.37
LEE_LIVER_CANCER_HEPATOBLAST	3	T	14(16)	0.06	0.7
KUROKAWA_LIVER_CANCER_EARLY_RECURRENCE_UP/DN	4	T	10(19)	0.94	0.29
KAPOSI_LIVER_CANCER_MET_UP/DN	5	T	17(24)	0.33	0.89
YE_METASTATIC_LIVER_CANCER	6	T	23(27)	0.49	0.82
WANG_RECURRENT_LIVER_CANCER_UP/DN	7	T	20(36)	0.21	0.98
LIAO_HAVE_SOX4_BINDING_SITES	8	T	20(40)	0.38	0.34
LEE_LIVER_CANCER	9	T	28(49)	0.67	0.98
KUROKAWA_LIVER_CANCER_CHEMOTHERAPY_UP/DN	10	T	31(52)	0.2	0.6
YAMASHITA_LIVER_CANCER_WITH_EPCAM_UP/DN	11	T	38(69)	0.72	0.78
YOSHIOKA_LIVER_CANCER_EARLY_RECURRENCE_UP/DN	12	T	42(105)	0.59	0.18
ROESSLER_LIVER_CANCER_METASTASIS_UP/DN	13	T	94(160)	0.95	0.52
WOO_LIVER_CANCER_RECURRENCE_UP/DN	14	T	136(185)	0.94	0.04
COULOUARN_TEMPORAL_TGFB1_SIGNATURE_UP/ DN	15	T	146(247)	0.23	0.03
LEE_LIVER_CANCER_SURVIVAL_UP/DN	16	T	201(360)	0.17	0.58
LIAO_METASTASIS	17	T	239(539)	0.18	0.75
BUDHU_LIVER_CANCER_METASTASIS_UP/DN	18	N	11(17)	0.33	0.87
OKAMOTO_LIVER_CANCER_MULTICENTRIC_OCCURRENCE_UP/DN	19	N	22(31)	0.82	0.71
HOSHIDA_LIVER_CANCER_LATE_RECURRENCE_UP/DN	20	N	124(131)	0.67	0.92
HOSHIDA_LIVER_CANCER_SURVIVAL_UP/DN	21	N	178(186)	0.89	<0.01
a, "T" represents signatures generated in tumor; "N" represents signatures generated in adjacent non-tumor tissue.
b, “total” is the gene number of a signature; “Available” is the overlaps of a signature with the genes existed in the validation set
